# Supplementary material for: Detection of Micrometer-Sized Virus Aerosols by Using a Real-Time Bioaerosol Monitoring System
Source: Biosensors (Basel). 2024 Jan 2;14(1):27. doi: 10.3390/bios14010027 (PMC10813430; doi:10.3390/bios14010027)
Supplement: Supplementary file 1 [file biosensors-14-00027-s001.zip]

Archive with 1 entries (1 files):
- biosensors-2553655-supplementary.pdf
